# Supplementary material for: β-Cyclocitral from Lavandula angustifolia Mill. Exerts Anti-Aging Effects on Yeasts and Mammalian Cells via Telomere Protection, Antioxidative Stress, and Autophagy Activation
Source: Antioxidants (Basel). 2024 Jun 12;13(6):715. doi: 10.3390/antiox13060715 (PMC11200722; doi:10.3390/antiox13060715)
Supplement: Supplementary file 1 [file antioxidants-13-00715-s001.zip]

Archive with 1 entries (1 files):
- antioxidants-3051935-supplementary.pdf
